# Supplementary material for: Transcriptional programs mediating neuronal toxicity and altered glial–neuronal signaling in a Drosophila knock-in tauopathy model
Source: Genome Res. 2024 Apr;34(4):590–605. doi: 10.1101/gr.278576.123 (PMC11146598; doi:10.1101/gr.278576.123)
Supplement: Supplement 4 [file Supplemental_Table_S3.xlsx]

## Sheet: A. DEGs in all clusters
Supplemental_Table_S3: Differentially regulated genes (DEGs) and Gene Ontology terms in the tau P251L KI brain. (A) Up-regulated and down-regulated genes in all
the clusters of the tau P251L KI brain compared to the control. (B) Gene Ontology analysis on both the up-regulated and down-regulated DEGs in the tau P251L KI brains compared to the control. FDR adjusted p-value < 0.05, log2 fold change > 0.25 for up-regulated and < -0.25 for down-regulated genes.
Up-regulated genes in all clusters			Down-regulated genes in all clusters
Gene	Up-regulated in clusters		Gene	Down-regulated in clusters
FBti0020120	26		uex	23
RR48373-transposable-element	26		lncRNA:roX1	20
FBti0063007	24		RpL37a	20
FBti0019000	23		RpS4	20
FBti0019150	23		His4r	19
lncRNA:CR31451	23		lncRNA:CR44922	19
mt:ATPase8	23		RpL13A	19
RR50423-transposable-element	22		RpL23	19
jim	20		RpL27A	19
lncRNA:noe	20		RpL7	19
Arc1	19		RpS11	19
mt:ND5	18		RpS2	19
fmt	17		RpS27A	19
mt:ND1	17		RpL19	18
lncRNA:CR34335	16		RpL28	18
Msp300	16		RpL8	18
mt:ND3	16		RpS10b	18
Ank2	15		RpS27	18
mt:ND2	15		RpS8	18
csw	14		ATPsyngamma	17
FBti0019148	14		ATPsynO	17
Rbp6	14		CG18815	17
chrb	13		COX7A	17
GlcAT-P	13		eIF3m	17
Hsp70Ab	13		RpL13	17
pros	13		RpL26	17
Gs2	12		RpL4	17
ps	12		RpL6	17
sty	12		RpL9	17
CG45050	11		RpLP0	17
fz2	11		RpLP2	17
Hipk	11		RpS15	17
kis	11		RpS18	17
Ktl	11		RpS21	17
lncRNA:alphagamma-element:CR32865	11		RpS3	17
mt:CoI	11		RpS9	17
unc-104	11		sta	17
unc-13	11		VhaM9.7-a	17
Amph	10		alphaTub84B	16
CG4467	10		ATPsynB	16
CG5758	10		COX4	16
lncRNA:Hsromega	10		COX5B	16
mahe	10		levy	16
mt:ATPase6	10		nAChRbeta1	16
mt:Cyt-b	10		RFeSP	16
nrv2	10		RNASEK	16
Ppcs	10		RpL10	16
brp	9		RpL14	16
Dab	9		RpL17	16
heph	9		RpL18	16
IA-2	9		RpL23A	16
mt:ND4	9		RpL3	16
pre-lola-G	9		RpL38	16
Rbp9	9		RpL7A	16
RR48383-transposable-element	9		RpS7	16
shot	9		Uhg5	16
Epac	8		Yp1	16
Ggamma30A	8		Yp2	16
larp	8		Alas	15
lncRNA:CR46004	8		ATPsynF	15
Msr-110	8		ATPsynG	15
PAN3	8		BI-1	15
5-HT1B	7		CG10077	15
Appl	7		CG11267	15
CG15236	7		CG5946	15
CG30428	7		CG7920	15
CG43902	7		eIF4A	15
CG8929	7		Nacalpha	15
ct	7		RpL10Ab	15
dally	7		RpL18A	15
ed	7		RpL27	15
Fhos	7		RpL35A	15
Gfrl	7		RpL36A	15
Octalpha2R	7		RpS12	15
Pal2	7		RpS15Aa	15
RhoGAP100F	7		Yp3	15
side-VI	7		Argk	14
SKIP	7		ATP6AP2	14
SoxN	7		ATPsynbeta	14
Su(z)2	7		ATPsynC	14
CG2993	6		Calr	14
CG42540	6		CG3625	14
CG42613	6		CG7630	14
CG42784	6		COX7C	14
CG42795	6		Ctr9	14
Eip63E	6		cype	14
fipi	6		His3.3A	14
hbs	6		HmgZ	14
mamo	6		mt:CoII	14
wry	6		ND-20	14
Atx2	5		ND-SGDH	14
CG31221	5		Rack1	14
Dg	5		RpL12	14
Eip93F	5		RpL21	14
Frq1	5		RpL34b	14
fru	5		RpL40	14
Gdap2	5		RpS3A	14
Hsp67Bc	5		RpS6	14
Hsp68	5		Scgbeta	14
Lk6	5		SdhC	14
mbl	5		UQCR-C2	14
mub	5		Vha36-1	14
side	5		Yeti	14
SP2353	5		ATPsynCF6	13
Ace	4		ATPsynD	13
Act5C	4		Ddc	13
app	4		eEF1beta	13
CG17193	4		eIF3f1	13
CG32700	4		IscU	13
CG43778	4		MagR	13
CG43901	4		ND-15	13
cnn	4		ND-30	13
E(Pc)	4		ND-39	13
Fas1	4		ND-51	13
FBti0063565	4		ND-B14.5A	13
Galphao	4		RNaseMRP:RNA	13
Hsc70-3	4		RpL31	13
hwt	4		RpLP1	13
kay	4		RpS29	13
l(3)L1231	4		Tctp	13
mt:CoIII	4		TMS1	13
Nckx30C	4		CG10960	12
Nedd4	4		CG13887	12
Pde11	4		CG15012	12
pHCl-1	4		COX5A	12
pigs	4		COX8	12
Pka-R2	4		Cyt-c1	12
RhoGEF3	4		ND-B14	12
scyl	4		ND-B17.2	12
sif	4		Rbp1	12
sm	4		roh	12
stj	4		RpL24-like	12
Tomosyn	4		RpS24	12
VAChT	4		RpS25	12
VGlut	4		Scsalpha1	12
zld	4		SdhD	12
bol	3		UQCR-C1	12
Ca-alpha1D	3		CG13739	11
CG11873	3		CG40228	11
CG12851	3		eIF1	11
CG13293	3		Hsp60A	11
CG31191	3		lncRNA:CR45054	11
CG6154	3		ND-49	11
cpx	3		ND-AGGG	11
ctrip	3		Pfdn6	11
DnaJ-1	3		Pgk	11
dpr21	3		RhoGAP102A	11
Efa6	3		RpL15	11
FBti0102119	3		RpS16	11
hdc	3		RpS28b	11
jeb	3		SdhB	11
kuz	3		Sod2	11
lncRNA:cherub	3		UQCR-14	11
mei-P26	3		UQCR-Q	11
Mnn1	3		CG5676	10
msn	3		Chchd3	10
myo	3		Cisd2	10
NetB	3		Cyt-c-p	10
nocte	3		Fer1HCH	10
para	3		FoxP	10
Pka-C1	3		Jupiter	10
Plc21C	3		ND-18	10
plum	3		ND-24	10
rdgA	3		ND-B12	10
Sec63	3		ND-B16.6	10
Sh	3		ND-PDSW	10
SK	3		Neb-cGP	10
sNPF	3		path	10
spir	3		Pis	10
Tl	3		RpS20	10
trv	3		Syn	10
2mit	2		VhaPPA1-1	10
5-HT1A	2		ATPsyndelta	9
Abl	2		CG11699	9
ari-1	2		CG11752	9
Atpalpha	2		CG2852	9
bru3	2		CG30172	9
Bx	2		CG4716	9
Ca-alpha1T	2		CG7407	9
Cam	2		cl	9
Cbp53E	2		COX6B	9
CG11360	2		Crk	9
CG13685	2		Fer2LCH	9
CG14762	2		gce	9
CG15431	2		glo	9
CG1607	2		maf-S	9
CG1688	2		Nca	9
CG30089	2		ND-13B	9
CG30116	2		ND-19	9
CG31760	2		ND-ACP	9
CG32017	2		ND-B22	9
CG32264	2		ND-MWFE	9
CG34370	2		RpL32	9
CG3638	2		Tpi	9
CG42238	2		Trx-2	9
CG42260	2		UQCR-11	9
CG43066	2		Adk2	8
CG45263	2		CG12822	8
CG4587	2		CG13868	8
CG5890	2		CG14407	8
CG8369	2		CG14464	8
Cow	2		CG15628	8
ctp	2		CG2233	8
da	2		Idgf6	8
dnc	2		Jafrac1	8
DopEcR	2		mt:CoIII	8
Dscam2	2		ND-B14.5B	8
Dyb	2		ND-B14.7	8
eEF1alpha2	2		NP15.6	8
eys	2		Rab14	8
FBti0019603	2		RpS26	8
FBti0059746	2		sbb	8
futsch	2		Sod1	8
Gbeta13F	2		Taf10b	8
glec	2		VhaAC39-1	8
Gycbeta100B	2		asRNA:CR45600	7
hig	2		Atox1	7
Hk	2		CanB	7
Hrb27C	2		Caper	7
Hs3st-A	2		CG13920	7
jvl	2		CG14817	7
klg	2		CG3009	7
kmr	2		CG33170	7
l(1)G0196	2		CG41128	7
lncRNA:CR40469	2		CG43324	7
metro	2		CG4364	7
Mical	2		CG8993	7
msi	2		CtsB1	7
mspo	2		Drat	7
mt:CoII	2		eEF5	7
mtt	2		EloC	7
nmo	2		EMC4	7
Nrt	2		Eno	7
nrv3	2		FBti0019044	7
nuf	2		Fie	7
Nup153	2		Gapdh1	7
oaf	2		Hsp70Bc	7
par-6	2		jdp	7
Patronin	2		lwr	7
Pfk	2		Mdh2	7
Rab3	2		ND-B15	7
RhoGAPp190	2		Pomp	7
Rilpl	2		RpL30	7
Sap47	2		RpL34a	7
Scp2	2		RR48361-transposable-element	7
scrt	2		sqh	7
Shab	2		sun	7
side-VIII	2		Tim17b	7
slim	2		TM4SF	7
Snoo	2		Arl6IP1	6
Sox21b	2		asRNA:CR44429	6
Spred	2		ATPsynE	6
sr	2		CaMKI	6
Thd1	2		Cbp53E	6
tutl	2		CG13585	6
tweek	2		CG17716	6
tws	2		CG5903	6
unk	2		CG6115	6
Unr	2		CG7430	6
upSET	2		Coq7	6
14-3-3epsilon	1		Cyp1	6
14-3-3zeta	1		eIF3i	6
18w	1		eIF3j	6
5-HT7	1		Fis1	6
Ald1	1		Hsp26	6
alrm	1		lncRNA:CR45332	6
AMPdeam	1		MED21	6
anchor	1		mt:ATPase6	6
AstC-R2	1		ND-MLRQ	6
awd	1		Pdhb	6
beat-IIIb	1		Prosbeta5	6
beat-IIIc	1		PyK	6
Bili	1		RpL37A	6
bma	1		Rsf1	6
br	1		Rtnl1	6
brat	1		SC35	6
btsz	1		Tsp66E	6
bun	1		Ubi-p5E	6
C3G	1		VepD	6
Ca-Ma2d	1		Vha13	6
CanA-14F	1		7B2	5
Cbs	1		AP-2sigma	5
Ccn	1		beat-Ic	5
Cdep	1		Cchl	5
CG10384	1		CG14818	5
CG11000	1		CG1648	5
CG11319	1		CG30423	5
CG12084	1		CG33143	5
CG13055	1		CG33977	5
CG13995	1		CG42668	5
CG14431	1		CG5214	5
CG14853	1		CG5532	5
CG15765	1		CG8861	5
CG16711	1		CG9034	5
CG17716	1		CG9896	5
CG17839	1		CHOp24	5
CG2082	1		cni	5
CG2258	1		Cp1	5
CG31690	1		Desat1	5
CG32333	1		dj-1beta	5
CG32486	1		eIF3h	5
CG32767	1		EMC10	5
CG33639	1		Fkbp59	5
CG34353	1		frj	5
CG34355	1		gammaSnap1	5
CG34401	1		Gapdh2	5
CG3556	1		Glut1	5
CG42342	1		Gpdh1	5
CG42458	1		GstD1	5
CG42674	1		His2Av	5
CG43347	1		hpRNA:CR18854	5
CG4341	1		Idh3a	5
CG43737	1		kirre	5
CG4502	1		lncRNA:CR45312	5
CG4577	1		mRpL55	5
CG4629	1		mt:CoI	5
CG4678	1		ND-42	5
CG4911	1		ND-ASHI	5
CG5098	1		Rab4	5
CG5455	1		RpL22	5
CG5521	1		RpL24	5
CG5902	1		RpL41	5
CG6282	1		RpS5a	5
CG8641	1		Tsp42Ej	5
chn	1		tsr	5
ChT	1		Ttd14	5
cic	1		viaf	5
CkIalpha	1		Arl8	4
CNMaR	1		bma	4
Cnot4	1		Cadps	4
Crz	1		CD98hc	4
Cyp4e3	1		CG17765	4
Dhc64C	1		CG18135	4
Dif	1		CG32485	4
dikar	1		CG4577	4
dlp	1		CG46385	4
dnr1	1		CG7646	4
DOR	1		cindr	4
dpr13	1		CLIP-190	4
dpr20	1		Dop2R	4
dpr6	1		eIF2beta	4
dpr8	1		Fife	4
Drep3	1		fred	4
Drl-2	1		galectin	4
drongo	1		Gbeta5	4
Dscam3	1		GluRIA	4
dtn	1		Hex-A	4
Duba	1		His3.3B	4
E2f1	1		Idh3b	4
Eip78C	1		Kank	4
elav	1		luna	4
Elk	1		MESK2	4
Fas3	1		Mmp2	4
FBti0019143	1		Mpcp2	4
FBti0019622	1		mt:Cyt-b	4
FBti0019715	1		nAChRalpha5	4
fend	1		ND-23	4
fid	1		ND-B17	4
fne	1		Nurf-38	4
fok	1		Pdi	4
Frq2	1		Phb2	4
Fs(2)Ket	1		Pkc53E	4
fwe	1		REPTOR-BP	4
Gat	1		RpL35	4
GATAd	1		RpL36	4
Ggamma1	1		SF2	4
GlcAT-S	1		Sf3b6	4
hang	1		SiaT	4
Hasp	1		smt3	4
hiw	1		Tango11	4
hth	1		Tim23	4
HUWE1	1		UQCR-6.4	4
hzg	1		Vha14-1	4
igl	1		5-HT2A	3
jdp	1		Agpat3	3
jus	1		Alg11	3
kug	1		Arl4	3
l(1)G0469	1		awd	3
l(3)neo38	1		beat-Vb	3
lap	1		bip2	3
Lgr1	1		CG12194	3
Lmpt	1		CG12384	3
LpR1	1		CG12817	3
mask	1		CG1646	3
Mef2	1		CG17065	3
Men-b	1		CG17272	3
Mgat2	1		CG17294	3
mgl	1		CG17684	3
mGluR	1		CG31324	3
Mid1	1		CG32544	3
milt	1		CG33199	3
Mkp3	1		CG33543	3
mt:ND6	1		CG3732	3
nAChRalpha5	1		CG42402	3
nAChRalpha6	1		CG43850	3
NFAT	1		CG6770	3
NijC	1		CG6912	3
Nipped-A	1		Chchd2	3
NKAIN	1		Chd64	3
nolo	1		dod	3
norpA	1		Eip74EF	3
Nos	1		elm	3
Not1	1		Faf2	3
Nrg	1		fd59A	3
Obp44a	1		Fkbp12	3
Octbeta1R	1		Gbp2	3
Oda	1		GluClalpha	3
olf413	1		Gprk2	3
pAbp	1		HINT1	3
pan	1		Hsp27	3
PCB	1		Ip259	3
Pdk1	1		lncRNA:CR46006	3
PDZ-GEF	1		mago	3
Pits	1		mod(mdg4)	3
Pkc53E	1		mRpS25	3
PMCA	1		mt:ND4	3
Proc	1		Mtch	3
Ptp10D	1		mtgo	3
pyd	1		NimB2	3
qkr54B	1		Nipped-B	3
qm	1		ox	3
Rab26	1		p23	3
rad	1		Pcd	3
Rbfox1	1		Pde6	3
Rdl	1		Pex19	3
REPTOR	1		Pgant9	3
rgn	1		Pli	3
Rim	1		Prps	3
RpS19a	1		Pxn	3
RR48347-transposable-element	1		qtc	3
Rsph3	1		RhoGDI	3
rst	1		RpII18	3
sals	1		RpS13	3
sca	1		Scp2	3
Scgdelta	1		scyl	3
scrib	1		SelT	3
Sdc	1		Syt1	3
sff	1		Syx6	3
shn	1		Tk	3
side-V	1		5-HT1A	2
siz	1		Acbp1	2
skd	1		Acsl	2
slgA	1		Adk1	2
slo	1		Alg-2	2
Slob	1		alphaSnap	2
Snx27	1		aqz	2
Socs36E	1		barc	2
SP1029	1		BEAF-32	2
SP1173	1		beat-Ia	2
spab	1		bic	2
spen	1		cathD	2
stau	1		CG10098	2
syd	1		CG10470	2
Syn1	1		CG10508	2
Syt7	1		CG1090	2
Sytalpha	1		CG11151	2
tau	1		CG11191	2
Ten-m	1		CG11319	2
Tet	1		CG11768	2
ths	1		CG12004	2
tna	1		CG12038	2
toc	1		CG13551	2
Toll-6	1		CG13623	2
Tret1-1	1		CG13921	2
trol	1		CG14340	2
Tsp97E	1		CG14757	2
tud	1		CG14767	2
TyrR	1		CG17059	2
unc79	1		CG17271	2
wnd	1		CG17508	2
X11Lbeta	1		CG17739	2
Zdhhc8	1		CG17816	2
			CG2017	2
			CG2269	2
			CG3061	2
			CG31705	2
			CG32276	2
			CG32982	2
			CG34355	2
			CG3655	2
			CG3662	2
			CG42268	2
			CG42392	2
			CG42541	2
			CG43658	2
			CG46448	2
			CG6044	2
			CG7220	2
			CG7414	2
			CG7991	2
			CG8036	2
			CG8229	2
			CG8321	2
			CG8916	2
			CG8974	2
			CG9646	2
			CG9691	2
			CG9775	2
			Con	2
			Cyp9f2	2
			Df31	2
			DIP-theta	2
			eEF1delta	2
			eIF1A	2
			eIF3l	2
			eIF4E1	2
			Elal	2
			EMRE	2
			FBti0019380	2
			FBti0059720	2
			FBti0061385	2
			fon	2
			Frl	2
			fz	2
			GABA-B-R1	2
			Gel	2
			ghi	2
			glec	2
			glob1	2
			Gpb5	2
			Gs1	2
			Haspin	2
			HERC2	2
			Hsc70-4	2
			Hsp23	2
			Hsp70Bb	2
			Hsp83	2
			Idgf4	2
			l(3)80Fg	2
			lncRNA:CR45758	2
			lncRNA:roX2	2
			LpR2	2
			Lrpprc2	2
			LTV1	2
			mAcon1	2
			MFS17	2
			mRpL12	2
			mRpS33	2
			MtnA	2
			Mtpbeta	2
			nAChRalpha6	2
			ND-13A	2
			Nlg3	2
			Npc2a	2
			Pcf11	2
			Pka-C3	2
			Prosbeta3	2
			prt	2
			Pvf3	2
			pyd	2
			Rab27	2
			Ran	2
			Rdl	2
			ReepB	2
			ringer	2
			robl	2
			Roc1a	2
			RpL11	2
			RpL39	2
			RpL5	2
			RpS14a	2
			Shawl	2
			SkpA	2
			sky	2
			SmE	2
			SPARC	2
			Spn	2
			Spn43Ab	2
			SPR	2
			Spt-I	2
			sr	2
			Ssb-c31a	2
			stai	2
			Stlk	2
			stv	2
			Syp	2
			Tapdelta	2
			Ten-a	2
			thoc7	2
			Tim8	2
			Tob	2
			Tom20	2
			Tom7	2
			Trp1	2
			Tsf1	2
			w	2
			whd	2
			26-29-p	1
			2mit	1
			AANAT1	1
			Acer	1
			Adgf-D	1
			AdipoR	1
			Ae2	1
			Agpat4	1
			Ahcy	1
			AIMP3	1
			AkhR	1
			Aldh	1
			Alg1	1
			alt	1
			ana	1
			Ance-4	1
			Ance-5	1
			AnxB9	1
			Aplip1	1
			apolpp	1
			Apoltp	1
			app	1
			aralar1	1
			ASPP	1
			Atg12	1
			AttA	1
			AttC	1
			axed	1
			axo	1
			babo	1
			Bacc	1
			bai	1
			bbc	1
			bcn92	1
			beat-Ib	1
			beat-IIa	1
			beat-IIb	1
			beat-IIIc	1
			beat-Va	1
			betaTub56D	1
			bnb	1
			br	1
			Bub3	1
			c11.1	1
			c12.1	1
			CaBP1	1
			Calx	1
			CAP	1
			CDase	1
			CG10089	1
			CG10137	1
			CG10353	1
			CG10384	1
			CG10527	1
			CG10680	1
			CG10799	1
			CG10804	1
			CG11076	1
			CG11127	1
			CG11294	1
			CG11317	1
			CG11407	1
			CG11425	1
			CG11444	1
			CG11790	1
			CG12163	1
			CG12279	1
			CG12343	1
			CG12355	1
			CG12502	1
			CG12560	1
			CG12868	1
			CG12926	1
			CG13054	1
			CG13784	1
			CG14142	1
			CG14400	1
			CG14414	1
			CG14629	1
			CG14641	1
			CG14669	1
			CG15096	1
			CG15098	1
			CG15117	1
			CG15201	1
			CG15209	1
			CG15293	1
			CG15537	1
			CG15715	1
			CG15772	1
			CG1637	1
			CG1674	1
			CG17124	1
			CG17454	1
			CG17549	1
			CG17683	1
			CG17734	1
			CG17778	1
			CG17839	1
			CG17841	1
			CG17931	1
			CG18067	1
			CG18508	1
			CG18549	1
			CG1943	1
			CG2016	1
			CG2145	1
			CG2493	1
			CG2736	1
			CG2918	1
			CG30002	1
			CG30116	1
			CG30197	1
			CG3036	1
			CG31030	1
			CG31176	1
			CG31326	1
			CG31344	1
			CG31445	1
			CG31637	1
			CG31676	1
			CG31706	1
			CG31715	1
			CG31769	1
			CG31937	1
			CG31974	1
			CG3198	1
			CG31997	1
			CG32017	1
			CG32191	1
			CG32204	1
			CG32368	1
			CG3246	1
			CG32521	1
			CG33120	1
			CG33217	1
			CG33303	1
			CG34150	1
			CG34200	1
			CG3505	1
			CG3566	1
			CG3597	1
			CG3700	1
			CG3726	1
			CG3829	1
			CG3902	1
			CG40045	1
			CG4080	1
			CG41378	1
			CG42322	1
			CG42336	1
			CG42337	1
			CG42342	1
			CG42361	1
			CG42369	1
			CG42458	1
			CG42542	1
			CG42613	1
			CG42673	1
			CG42700	1
			CG42747	1
			CG42750	1
			CG42795	1
			CG42846	1
			CG43066	1
			CG43078	1
			CG43222	1
			CG43373	1
			CG43740	1
			CG44153	1
			CG44837	1
			CG4572	1
			CG46339	1
			CG5080	1
			CG5162	1
			CG5390	1
			CG5455	1
			CG5515	1
			CG5569	1
			CG5861	1
			CG5862	1
			CG5895	1
			CG5934	1
			CG6218	1
			CG6287	1
			CG6357	1
			CG6409	1
			CG6654	1
			CG7016	1
			CG7084	1
			CG7378	1
			CG7382	1
			CG7470	1
			CG7556	1
			CG7560	1
			CG7656	1
			CG7694	1
			CG7800	1
			CG7872	1
			CG7997	1
			CG8245	1
			CG8248	1
			CG8300	1
			CG8372	1
			CG8586	1
			CG8654	1
			CG8839	1
			CG8910	1
			CG9005	1
			CG9246	1
			CG9328	1
			CG9331	1
			CG9372	1
			CG9451	1
			CG9628	1
			CG9631	1
			CG9649	1
			CG9657	1
			CG9686	1
			CG9689	1
			CG9705	1
			CG9743	1
			CG9813	1
			CG9919	1
			ChAT	1
			Cks85A	1
			Clc	1
			Cngl	1
			CNMaR	1
			Cnx99A	1
			Coa8	1
			colt	1
			coro	1
			Cpr	1
			cpx	1
			CrebA	1
			CRIF	1
			CRMP	1
			Csas	1
			cu	1
			Cyp28a5	1
			Cyp28d1	1
			Cyp304a1	1
			Cyp309a1	1
			Cyp4e2	1
			Cyp4g1	1
			Cyp4p1	1
			Cyp6a13	1
			Cyp6d2	1
			Cyp6d5	1
			Cyp6g1	1
			Cyp9b2	1
			Cys	1
			Cyt-b5-r	1
			D	1
			Dak1	1
			DAT	1
			dati	1
			Dbp80	1
			DCX-EMAP	1
			DENR	1
			Dgkepsilon	1
			Dh31	1
			Dh44-R1	1
			DIP-eta	1
			DNaseII	1
			Dop1R2	1
			dpr1	1
			dpr10	1
			dpr2	1
			dpr20	1
			dpr5	1
			dpr7	1
			Dpy-30L1	1
			Drep1	1
			Dscam1	1
			Dscam2	1
			Dyrk3	1
			dysc	1
			Eb1	1
			eca	1
			eEF1alpha1	1
			eEF1gamma	1
			Eglp4	1
			eIF3g1	1
			eIF4EHP	1
			Eip63F-1	1
			Eip75B	1
			emc	1
			EMC3	1
			EMC8-9	1
			Ent3	1
			Epac	1
			ergic53	1
			ERp60	1
			Est-6	1
			Esyt2	1
			fat-spondin	1
			Fatp1	1
			fbp	1
			FBti0019595	1
			FBti0060356	1
			Fili	1
			Fkbp14	1
			frma	1
			Fum1	1
			Gadd45	1
			Gale	1
			Gbp3	1
			GC	1
			Gdh	1
			Glg1	1
			Glt	1
			GluRIB	1
			GNBP3	1
			gom	1
			Gp93	1
			Graf	1
			grass	1
			GstD11	1
			GstD9	1
			Gyf	1
			h	1
			haf	1
			Hcf	1
			hdc	1
			Hel25E	1
			heph	1
			Hf	1
			hfp	1
			hig	1
			Hmu	1
			hoe1	1
			Hr38	1
			Hsc70-5	1
			Hsp70Aa	1
			Hydr1	1
			Idgf2	1
			Idgf5	1
			Idh	1
			igl	1
			inaE	1
			Indy	1
			ine	1
			Invadolysin	1
			Ipp	1
			Ir68a	1
			Irc	1
			Ire1	1
			Iris	1
			Irk2	1
			Jabba	1
			jeb	1
			JIL-1	1
			Jwa	1
			kek3	1
			klar	1
			kmr	1
			ksh	1
			Ktl	1
			kud	1
			La	1
			Lac	1
			Ldsdh1	1
			List	1
			LManII	1
			lncRNA:CR42491	1
			lncRNA:CR44024	1
			lncRNA:CR44070	1
			lncRNA:CR44366	1
			lncRNA:CR44901	1
			lncRNA:CR45403	1
			lncRNA:CR45533	1
			lncRNA:CR45679	1
			lncRNA:CR46003	1
			LpR1	1
			LRP1	1
			Lsd-1	1
			Lsm12a	1
			Mcad	1
			Mdh1	1
			MED10	1
			Meltrin	1
			metro	1
			MFS3	1
			mge	1
			mgl	1
			mino	1
			Mmp1	1
			Mob2	1
			Mob4	1
			modSP	1
			MP1	1
			MRP	1
			mRpL16	1
			mRpL41	1
			mRpL47	1
			mRpL48	1
			mRpS18A	1
			mRpS26	1
			mRpS6	1
			mt:ND3	1
			Mtl	1
			Mtp	1
			MYPT-75D	1
			Naa80	1
			nAChRbeta3	1
			Nckx30C	1
			nec	1
			Nep6	1
			Nep7	1
			Nepl11	1
			Nepl15	1
			Nepl18	1
			Nepl21	1
			Nepl4	1
			Nepl6	1
			nkd	1
			Nlg2	1
			nmd	1
			norpA	1
			nrm	1
			Nsf2	1
			NUCB1	1
			Oamb	1
			Obp99c	1
			Octbeta2R	1
			Odc1	1
			Oli	1
			Orct	1
			Ost48	1
			Ostgamma	1
			Paics	1
			Pal1	1
			pan	1
			Parp	1
			pcs	1
			Pde11	1
			Pde1c	1
			Pdk	1
			Pdp1	1
			Pfdn4	1
			Pglym78	1
			Pgm1	1
			PH4alphaNE1	1
			Phm	1
			phu	1
			PI31	1
			Pisd	1
			Pka-R1	1
			ple	1
			PNUTS	1
			PPP1R15	1
			PrBP	1
			Proc	1
			Prosap	1
			Prosbeta1	1
			prtp	1
			Prx3	1
			psq	1
			pst	1
			pum	1
			pyr	1
			QIL1	1
			qkr58E-3	1
			Qsox1	1
			Rac1	1
			rad	1
			RapGAP1	1
			Rbp1-like	1
			Rdh	1
			repo	1
			Rgk1	1
			Rgk3	1
			Rh50	1
			RhoGAP100F	1
			RhoGAP19D	1
			Rim2	1
			Rop	1
			Rpb12	1
			Rpn10	1
			Rpn9	1
			RpS17	1
			RpS23	1
			Rpt3	1
			RR46358-transposable-element	1
			RR48389-transposable-element	1
			sals	1
			Sap-r	1
			Sarm	1
			sbr	1
			Sc2	1
			Sccpdh2	1
			schlank	1
			scny	1
			ScsbetaA	1
			SdhA	1
			sdt	1
			Sec61alpha	1
			Sec61beta	1
			Ser7	1
			sfl	1
			Sfxn1-3	1
			sgl	1
			shep	1
			Shmt	1
			side-IV	1
			Sil1	1
			Snap25	1
			SNRPG	1
			sns	1
			sosie	1
			spab	1
			Spase12	1
			Spn27A	1
			Spn42Da	1
			Spn88Eb	1
			Spp	1
			SREBP	1
			SrpRbeta	1
			Stacl	1
			stck	1
			Stim	1
			Su(var)205	1
			Sytalpha	1
			Taf12	1
			Tango1	1
			tbc	1
			Tektin-C	1
			Tep2	1
			teq	1
			Tet	1
			TfAP-2	1
			TfIIA-S	1
			TfIIFalpha	1
			TfIIS	1
			Tim9a	1
			Tina-1	1
			TRAM	1
			Tret1-1	1
			TrissinR	1
			Tsp39D	1
			Tsp42Ea	1
			Tsp42Ee	1
			Ubi-p63E	1
			Ufd4	1
			Ugt35B1	1
			Ugt49B1	1
			vers	1
			vig2	1
			vir-1	1
			Vmat	1
			Vsx2	1
			vvl	1
			Xrp1	1
			yellow-f2	1
			yrt	1
			zfh2	1

## Sheet: B. Gene Ontology in all DEGs
Up-regulated Gene Ontology terms																						Down-regulated Gene Ontology terms
a) Biological Process
Term	P-value	Z-score	Combined Score	Genes																		a) Biological Process
axon_guidance_(GO:0007411)	4.65719e-12	-450.899	11765.1	Ptp10D;NetB;Nrg;side;RhoGAPp190;Dg;Dab;14-3-3epsilon;dlp;Abl;brat;trol;shot;tutl;Ten-m;pros;Sdc;spir;kis;Hrb27C;hiw;fend;Mical																		Term	P-value	Z-score	Combined Score	Genes
associative_learning_(GO:0008306)	4.69751e-07	-796.057	11599.4	Rbfox1;Pka-C1;brp;Appl;CG45263;klg;dnc;Sap47;Rdl																		RNA_splicing_(GO:0008380)	6.78133e-05	-605.116	5808.36	sbr;heph;betaTub56D;Spn42Da;CG17716;glo;br;Ire1;ChAT;mod(mdg4);Dscam1;Dscam2;barc;Hsp70Aa
ERBB_signaling_pathway_(GO:0038127)	2.54087e-07	-651.045	9886.49	Ptp10D;Dg;PDZ-GEF;Mkp3;chn;skd;br;spen;kis;Tl;E2f1;Eip93F;cic;da;hth;Hs3st-A;ed																		L-cysteine_metabolic_process_(GO:0046439)	0.000672128	-683.029	4989.57	Hsc70-4;Desat1;Gp93;SPARC;Cp1;eEF1alpha1
cell-cell_junction_assembly_(GO:0007043)	1.08462e-07	-591.665	9488.45	brp;RhoGAP100F;shot;tws;nmo;Ten-m;kis;scrib;Tl;pyd;fz2;syd;ed																		adrenergic_receptor_signaling_pathway_(GO:0071875)	0.000325288	-559.8	4495.64	Oamb;Octbeta2R;Mmp2;AkhR
actin_polymerization_or_depolymerization_(GO:0008154)	1.08462e-07	-585.932	9396.51	sals;Act5C;Fhos;tau;toc;Abl;shot;spir;Patronin;Dhc64C;Mical;kug;nuf																		ion_transport_(GO:0006811)	0.00151023	-675.362	4386.81	Stim;Oamb;Irk2;Fife;Mmp2;Rdl
																						amino_acid_transport_(GO:0006865)	0.000867341	-548.3	3865.56	pcs;path;schlank;Haspin;DAT;hig;gce;Rdl;alphaTub84B;eIF4A
b) Molecular Function																						b) Molecular Function
Term	P-value	Z-score	Combined Score	Genes																		Term	P-value	Z-score	Combined Score	Genes
actin_filament_binding_(GO:0051015)	1.18071e-12	-1.39285	38.2544	sals;Act5C;Dg;stau;Msp300;heph;tau;Abl;Ank2;shot;RhoGEF3;pigs;par-6;Ten-m;spir;Patronin;scrib;pyd;Mical;Galphao;ctp;nuf;fz2																		adrenergic_receptor_activity_(GO:0004935)	0.00171509	-3.07501	19.5826	Oamb;Octbeta2R;Mmp2
Notch_binding_(GO:0005112)	1.09899e-12	-1.33125	36.658	heph;Nedd4;Abl;Rbfox1;sca;br;kuz;pigs;pros;DnaJ-1;Appl;hth;ed;Mef2;mahe;kay;chn;Nipped-A;brat;awd;ct;elav;Hrb27C;Bx;bun;pyd;da;Hipk																		ribosome_binding_(GO:0043022)	0.000107142	-2.08665	19.0748	eIF4E1;RpL5;eIF4EHP;Xrp1;eIF1A;heph;mRpL55;Ire1;RpL22;Rack1;Lrpprc2;Hsp83
GTP_binding_(GO:0005525)	1.36124e-12	-1.26716	34.6221	Pka-C1;NetB;Nrg;Rab3;unc-13;dlp;Abl;drongo;Ank2;wnd;shot;RhoGEF3;par-6;spen;Patronin;Dhc64C;milt;Rim;scrib;bun;Galphao;Lgr1;fz2																		2_iron,_2_sulfur_cluster_binding_(GO:0051537)	0.000325288	-2.1927	17.6091	Fer1HCH;Sod2;Sod1;IscU
microtubule_binding_(GO:0008017)	2.01461e-13	-1.08158	31.618	Pka-C1;NetB;larp;Nrg;futsch;14-3-3epsilon;Abl;shot;pigs;par-6;Patronin;Dhc64C;milt;Galphao;ctp;fz2;cnn;stau;DOR;tau;Ank2;pAbp;brat;Cam;spir;Fs(2)Ket;14-3-3zeta;nuf																		endodeoxyribonuclease_activity_(GO:0004520)	0.000355317	-1.82027	14.4575	br;Ddc;DNaseII;Parp;Su(var)205;His2Av
GTPase_binding_(GO:0051020)	2.56485e-10	-1.30695	28.8625	NetB;Rab3;14-3-3epsilon;unc-13;dlp;Abl;drongo;wnd;shot;RhoGEF3;par-6;pros;spen;Patronin;Dhc64C;milt;Rim;scrib;bun;Galphao;14-3-3zeta																		deoxyribonuclease_activity_(GO:0004536)	0.000289393	-1.72298	14.0384	br;Ddc;DNaseII;Parp;Su(var)205;Drep1;His2Av
c) Cellular component																						c) Cellular component
Term	P-value	Z-score	Combined Score	Genes																		Term	P-value	Z-score	Combined Score	Genes
dendrite_(GO:0030425)	0.0022691	-1.40233	51.2903	Pka-C1;NetB;Nrg;Abl;tutl;Dhc64C;hiw;Rdl;Galphao;fz2;cnn;kay;stau;unc-104;hdc;fru;Ank2;wnd;ct;nrv3;nrv2;spen;spir;da;ths;Dscam2																		small_nucleolar_ribonucleoprotein_complex_(GO:0005732)	0.00328413	-2.99075	17.1031	Df31;Hsp83;Hsp70Aa
axon_(GO:0030424)	0.00273836	-1.39189	47.9246	NetB;Rab3;unc-13;jus;Abl;shot;tutl;Dhc64C;hiw;Gfrl;Rdl;Ca-alpha1D;ctp;brp;Toll-6;unc-104;fru;tau;Ank2;wnd;brat;spen;Mical;da;ths																		mitochondrial_intermembrane_space_(GO:0005758)	0.00328413	-2.97808	17.0306	Adk2;Sod2;Sod1
actin_cytoskeleton_(GO:0015629)	0.0123505	-1.42782	39.1994	sals;heph;Fhos;Nedd4;tau;Abl;Ank2;shot;RhoGEF3;ct;pigs;spir;Patronin;btsz;scrib;Amph;Mical;kug;Galphao;fz2																		neurotransmitter_receptor_complex_(GO:0098878)	3.50774e-05	-1.56157	16.0185	Oamb;alphaSnap;metro;5-HT1A;nAChRalpha5;Syn;cpx;Rdl;RhoGAP100F;Ten-a;5-HT2A;Ir68a
cytoplasmic_microtubule_(GO:0005881)	0.0214602	-1.29623	36.8086	Pka-C1;Toll-6;jvl;cnn;futsch;14-3-3epsilon;tau;Ank2;brat;Cam;shot;ct;pigs;par-6;rst;Patronin;Dhc64C;milt;kug;Galphao;14-3-3zeta;ctp;fz2;syd																		chloride_channel_complex_(GO:0034707)	0.00550326	-2.41639	12.5711	nAChRalpha5;Syn;Rdl
dendrite_membrane_(GO:0032590)	0.0123505	-1.37368	34.5444	side;Ank2;tutl;ct;nrv3;Ten-m;pros;nrv2;spen;Sdc;Appl;Dhc64C;hth;Galphao;ctp;ths;fz2																		mitochondrial_matrix_(GO:0005759)	0.0021145	-2.02285	12.4586	Hsp60A;RpS3;Hsp23;Sod2;Sod1
d) Human Disease from Flybase 2017																						d) Human Disease from Flybase 2017
Term	P-value	Z-score	Combined Score	Genes																		Term	P-value	Z-score	Combined Score	Genes
fragile X syndrome	2.94469e-06	-3.30842	42.1344	futsch;dnc;dlp;Abl;mGluR																		cytochrome-c oxidase deficiency disease	5.9796e-06	-1.90256	22.8824	COX7A;cype;COX4;COX5B;COX5A;levy
olivopontocerebellar atrophy	6.89334e-08	-1.23496	20.3647	nmo;DnaJ-1;RhoGAPp190;ps;14-3-3epsilon;mub;skd;Hsc70-3																		Huntington's disease	2.72811e-06	-1.11953	14.3433	ND-PDSW;Dgkepsilon;Eip75B;Mmp2;Hsp60A;Ubi-p63E;pum;Sec61beta;smt3;Hsp83;CRMP;Lac;Spp;Hsc70-4;Rop;Pka-R1;CAP;Mpcp2;alphaSnap;Glut1;pan;CLIP-190;ND-30
autosomal dominant cerebellar ataxia	9.40609e-08	-1.25094	20.2394	stau;14-3-3epsilon;pAbp;Nipped-A;skd;tws;Atx2;DnaJ-1;spen;Patronin;mbl;mub;Hsc70-3																		neuronal ceroid lipofuscinosis	0.00106727	-2.06998	14.1641	Hsc70-4;cathD;schlank;CtsB1
Huntington's disease	2.29224e-08	-1.11953	19.6938	Mef2;Pka-C1;RhoGAPp190;14-3-3epsilon;skd;shot;DnaJ-1;nrv2;Pfk;Dhc64C;DopEcR;Tl;mub;pan;Ca-alpha1D;Hsc70-3;14-3-3zeta																		kidney disease	0.00843259	-2.21647	10.5851	kirre;sns;Rac1
tauopathy	1.11891e-07	-1.15137	18.4285	Socs36E;Tet;Act5C;Nrg;Dab;Rab26;tau;tws;dally;par-6;Atx2;milt;sm;mub;Su(z)2;Amph;pan;Fs(2)Ket;Hipk																		Alexander disease	0.0121152	-1.67378	7.38688	Hsp26;Hsp27;Sod1
e) KEGG 2019																						e) KEGG 2019
Term	P-value	Z-score	Combined Score	Genes																		Term	P-value	Z-score	Combined Score	Genes
AGE-RAGE signaling pathway in diabetic complications	0.0360146	-65.0377	216.174	norpA;Pkc53E;Plc21C																		Glycolysis / Gluconeogenesis	0.000203081	-79.0362	671.958	Aldh;PyK;Gapdh1;Pgk;fbp;Eno;CG7430;Hex-A;Pglym78;Gapdh2;Tpi
Arginine biosynthesis	0.0476452	-54.6555	166.37	Nos;Gs2																		Citrate cycle (TCA cycle)	0.000123128	-49.3278	444.063	CG5214;Mdh1;Mdh2;CG7430;SdhD;SdhC;SdhB;Idh;SdhA;Idh3b
Wnt signaling pathway	9.73737e-06	-11.3122	130.537	norpA;Pka-C1;nmo;dally;dlp;CkIalpha;Pkc53E;pan;CanA-14F;Plc21C;fz2																		Glycerophospholipid metabolism	0.00932605	-75.2708	351.887	CG11425;Dgkepsilon;bbc;CG18815;ChAT;Pis;mino;CG3009;frj
Neuroactive ligand-receptor interaction	0.00165739	-19.3038	123.593	5-HT7;5-HT1A;5-HT1B;Rdl;mGluR;Lgr1																		Glycine, serine and threonine metabolism	0.0171654	-73.0116	296.782	Alas;CG7430;CG6287;Pglym78;Shmt
Hippo signaling pathway	2.03253e-06	-7.79167	102.119	app;tws;dally;Act5C;par-6;14-3-3epsilon;scrib;hth;14-3-3zeta;ed																		Glyoxylate and dicarboxylate metabolism	0.0381163	-76.1835	248.9	Gs1;Mdh1;Mdh2;CG7430;Shmt
f) RNAi screens from Genome RNAi 2017																						f) RNAi screens from Genome RNAi 2017
Term	P-value	Z-score	Combined Score	Genes																		Term	P-value	Z-score	Combined Score	Genes
Gq-linked GPCR signalling from Vaque et al. 2013. PMID: 23177739	1.20238e-13	-1.39535	41.5107	CG32264;heph;hig;CG5098;jus;Drep3;Rbfox1;nmo;dnc;CG1688;CG30089;Arc1;mei-P26;tna;scrt;nAChRalpha5;fru;Nipped-A;brat;Mid1;shn;CG15236;CG10384;Hs3st-A;hang;REPTOR;CG31191;Proc;Drl-2;Atx2;pros;Efa6;Amph;SP2353;fz2;sr;CG17839;kay;hdc;CG17716;VGlut;Eip78C;Ccn;ari-1;ct;Sox21b;unk;SoxN;Lk6;Rim;CG4629;chrb;14-3-3zeta;Hipk;nuf;ths																		Drosophila C virus infection from Cherry et al. 2005. PMID: 15713840	0.00000000000000000000000000000000000000000000000000000000000000853680246307529712483553742371979809715404476091630586193292851111762426566857679144904005238183625842468882723138330954638034650843826076681725678236309189095276650505184079520404338836669921875	-1.95381	279.235	RpS23;RpS9;RpS20;RpS7;RpS8;RpL23A;RpL35A;RpS27;RpS15Aa;RpS13;RpS12;RpS11;RpL39;RpL38;RpL35;RpLP2;RpS18;RpS17;RpS16;RpS15;RpL7A;RpL18A;RpS3;RpLP0;RpS4;RpS28b;RpL32;RpS2;RpL28;RpL27;RpL26;RpL24;RpL13A;RpS3A;RpL23;RpL22;RpL21;RpL4;RpL5;RpL18;RpL17;RpL3;RpL15;RpL14;RpL13;RpL36A;RpL10Ab;RpL9;RpL6;RpL7;RpS14a;RpL12;RpS27A;RpL11
Wnt signaling from DasGupta et al. 2005. PMID: 15817814	8.37815e-10	-1.51187	31.5984	sals;hang;CG11873;mei-P26;tna;hdc;dlp;jus;drongo;E(Pc);Eip78C;CG42342;Atx2;CkIalpha;CG32767;bun;pan;SP2353;Rbp9;Hs3st-A																		RTK-Ras-ERK pathway regulation (1) from Friedman et al. 2011. PMID: 22028469	8.315e-37	-1.77446	147.418	RpS24;RpS23;sbr;RpS9;Caper;eIF3f1;RpS21;RpS20;RpS7;RpS8;RpS6;mge;RpS29;Phb2;RpS27;RpS26;CG42268;Eip74EF;ND-MLRQ;alphaTub84B;RpL40;ATPsynB;RpS15Aa;sky;RpS13;RpS12;Oamb;His3.3A;RpS11;SREBP;RpL39;RpL38;RpL36;RpL35;RpS18;Nlg2;RpS17;RpS16;RpS15;Prosbeta5;Pka-R1;hfp;Prosbeta3;CG7556;CG31705;Prosbeta1;RpS3;RpS4;RpS28b;RpL32;RpS2;Rpt3;RpL30;IscU;eIF4E1;Pka-C3;Chchd3;lwr;eEF1gamma;Ubi-p63E;beat-Vb;Hsp83;R…
Neural outgrowth from Sepp et al. 2008. PMID: 18604272	3.69215e-08	-1.60749	27.5113	side;siz;futsch;fru;skd;nmo;Atx2;glec;hiw;sm;bun;Mical;fz2;syd;ed																		Cell size and cell-cycle regulation (2) from Bjorklund et al. 2006. PMID: 16496002	9.91154e-32	-1.76801	126.216	RpS9;RpL28;RpL26;RpS8;RpL24;Ubi-p63E;RpL23A;RpL34b;RpL35A;RpL22;RpL21;RpL40;RpS13;RpL4;sta;RpL18;RpL39;RpL38;RpL36;RpLP2;RpL13;RpS18;RpL10Ab;RpL9;RpS16;RpL7A;Prosbeta1;RpL18A;RpS14a;RpS3;RpL32;RpL10
RTK-Ras-ERK pathway regulation (1) from Friedman et al. 2011. PMID: 22028469	1.20341e-07	-1.56896	24.9982	fid;ps;dikar;heph;hig;olf413;CG33639;skd;nmo;CG42342;CG5521;dnc;CG30089;ctp;Pdk1;ed;Arc1;ctrip;mahe;CG11873;Mkp3;klg;chn;Nipped-A;brat;l(1)G0469;Gbeta13F;Nup153;CG3638;CG8929;Bili;dpr13;dpr6;l(1)G0196;CG2082;E(Pc);shot;tws;CG32767;Amph;fz2;Socs36E;Toll-6;cnn;kay;dlp;CG4467;ct;unk;E2f1;bun;Not1																		Actin and microtubule morphology from Rohn et al. 2011. PMID: 21893601	9.8132e-33	-1.57422	116.023	RpS23;sbr;RpS9;eIF3f1;RpS21;RpS20;RpS7;RpS8;CG7430;Gdh;CG42541;RpS27;ATPsynD;alphaTub84B;RpL40;CG3625;RpS13;RpS12;CG14629;His3.3A;SREBP;Pomp;RpL38;His3.3B;RpL36;RpS18;Nlg2;RpS15;Prosbeta5;Prosbeta3;Prosbeta1;RpS3;RpL32;RpS2;RpL30;IscU;eIF4E1;eIF1A;eEF1gamma;CG9034;Hsp83;Rpn9;RpS3A;Rpn10;CG31997;RpL5;RpL3;RpL9;RpL6;RpL7;robl;PPP1R15;CG13623;ND-B22;RpL23A;RpL35A;Hel25E;MED10;mRpS18A;His4r;Rac1;RpII…
ERK signaling from Friedman et al. 2006. PMID: 17086199	4.19428e-08	-1.38338	23.4995	CG34401;fid;GlcAT-P;heph;csw;Epac;skd;tutl;CG42342;fne;ctp;Pdk1;Arc1;klg;Pde11;fru;Nipped-A;brat;Spred;Nup153;shn;Bili;dpr6;Pka-C1;l(1)G0196;14-3-3epsilon;E(Pc);NFAT;shot;SKIP;CG32767;fz2;Socs36E;AMPdeam;Act5C;kay;side;upSET;siz;dlp;awd;Ccn;ari-1;SoxN;Rim;E2f1;Not1;chrb;Mical;14-3-3zeta;nuf;CG5758																		Hedgehog signaling from Nybakken et al. 2005. PMID: 16311596	4.01388e-35	-1.43496	113.649	RpS23;RpS9;RpS21;RpS20;ND-B22;RpL23A;RpL34b;RpL35A;His2Av;CG42541;Hel25E;RpS27;CG42268;ATPsynG;Calr;RpL40;eEF1delta;RpS15Aa;RpS13;sta;RpS11;RpL39;Pomp;RpL38;RpL36;RpL35;RpLP2;RpS18;RpS17;RpS16;RpS15;RpL7A;Prosbeta5;Prosbeta3;Dyrk3;RpL18A;Tektin-C;RpLP1;RpS3;RpLP0;RpS4;RpS28b;RpL32;RpS2;RpL30;eIF4E1;RpL28;RpL27;RpL26;RpL24;Ubi-p63E;RpL13A;RpS3A;alphaSnap;RpL23;RpL22;PNUTS;RpL21;RpL4;RpL5;RpL18;RpL…
g) TF2DNA																						g) TF2DNA
Term	P-value	Z-score	Combined Score	Genes																		Term	P-value	Z-score	Combined Score	Genes
Trl_PMID:24194598	2.95114e-39	-1.86859	165.779	Tomosyn;ps;CG1607;Nedd4;olf413;CG5890;RhoGAP100F;CG42784;mGluR;igl;sca;NijC;5-HT7;CG2258;CG42260;milt;btsz;dnc;Cbp53E;Plc21C;Pdk1;app;CG11873;Msp300;Mkp3;DOR;dnr1;klg;Pde11;fru;Slob;CG42674;Mid1;Gbeta13F;Pka-R2;elav;CG34370;Ggamma30A;PMCA;Rbp9;Lmpt;NetB;larp;CG2082;toc;CG6282;Atx2;Ten-m;DopEcR;scyl;SK;CG13685;rdgA;sm;Su(z)2;Rdl;SP2353;Hsc70-3;Galphao;sals;Dif;AMPdeam;Ace;side;Fhos;wnd;CG43347;Eip…																		Mad_PMID:19158363	4.70959e-16	-1.68815	59.5778	ksh;Acsl;RpS7;CG14757;CG42700;gce;CG9331;CG42668;RhoGAP100F;Epac;TRAM;Oli;igl;kirre;Irk2;CG9328;mgl;rad;Eip74EF;Pvf3;Scp2;Cbp53E;RpL40;CG3505;CG32982;Obp99c;RpS11;His3.3B;Rtnl1;Idgf5;Idgf4;Hr38;scny;Gel;CG2145;Pka-R1;CG2269;CG31705;Pgk;Prosbeta1;CG11191;CG18549;CG5934;Sytalpha;CG11425;sdt;repo;CG8586;CG42402;CG6287;beat-Vb;Proc;br;CG42361;Hsc70-4;fd59A;Phm;CG11267;Cyt-b5-r;sr;nAChRbeta1;Vmat;Fer1…
Mad_PMID:24194598	2.18426e-35	-1.63057	130.135	CG34401;ps;mamo;CG8641;Hsp68;Epac;skd;jim;igl;CG42540;CG2258;mgl;rad;CG5521;btsz;dnc;Fas3;Pdk1;Atpalpha;NKAIN;klg;stj;fru;Ank2;Rbp6;Pal2;elav;scrib;Nup153;kug;CG15431;Rbp9;Lmpt;Pka-C1;larp;CG2082;br;tws;pros;Ggamma1;SK;Gfrl;rdgA;sm;RpS19a;Su(z)2;CG5902;Hsc70-3;Galphao;Mef2;AMPdeam;Act5C;Ace;Dab;wnd;CG43347;Eip78C;Sh;SoxN;mbl;Lk6;Hrb27C;Bx;Eip93F;bun;pyd;chrb;CG34353;CG34355;ths;CG32264;msi;Obp44a…																		aop_PMID:19158363	2.62734e-15	-1.72719	57.9865	RpS23;Acsl;CG42700;gce;Scgbeta;CG9331;RhoGAP100F;TRAM;Glt;RpS25;igl;kirre;Irk2;mgl;rad;CG4716;alphaTub84B;RpL41;CG32982;norpA;app;Obp99c;His3.3A;RpS11;RpL39;CG17739;RpL36;Rtnl1;CG32191;Pkc53E;VhaM9.7-a;CG7560;RpS17;CG42673;SdhA;CG2269;stv;GABA-B-R1;RpL32;CG17734;RpL30;CG10384;CG17059;Nacalpha;Sytalpha;Spn42Da;repo;Pxn;CG6044;CG8861;MRP;beat-Vb;Hsp83;Proc;GNBP3;Hsc70-4;CG12194;RpS3A;Spt-I;Glut1;Ga…
Adf1_PMID:16381825	7.8438e-31	-1.70271	118.032	ps;mamo;csw;unc-13;Nedd4;mGluR;jim;sca;CG42540;rad;btsz;dnc;Fas3;Plc21C;CG11000;Pdk1;Hk;DOR;tna;NKAIN;Pde11;fru;Rbp6;scrib;kug;Rbp9;Lmpt;NetB;larp;CG31191;toc;CG6282;br;tws;pros;SK;rdgA;Su(z)2;Amph;Hsc70-3;Galphao;Scgdelta;Mef2;Act5C;side;stau;Dab;Fhos;VGlut;CG43901;wnd;CG43347;Eip78C;Shab;nrv3;Sh;Eip93F;bun;pyd;Sap47;chrb;nuf;ths;Obp44a;CG31690;Elk;heph;jeb;hig;CG33639;l(3)neo38;tutl;pigs;fend;C…																		Clk_PMID:19158363	7.57449e-13	-1.73297	48.3652	sbr;RpS21;Acsl;RpS7;CG42700;Ipp;pum;Gdh;RhoGAP100F;Epac;TRAM;Phb2;c12.1;kirre;CG8910;mgl;rad;Eip74EF;Pvf3;Scp2;CG2017;Hf;CG32982;frj;norpA;Dh31;CG17739;RpL36;RpL35;Rtnl1;Pkc53E;glo;RpS18;RapGAP1;CG42673;Pka-R1;Pgk;NP15.6;GABA-B-R1;dod;RpL32;CG14340;CG17059;CG14464;Sytalpha;Drat;sdt;schlank;CG14817;CG40228;D;nkd;CG42402;RhoGDI;CG9705;CG42361;Hsc70-4;RpS3A;Glut1;GluClalpha;PNUTS;fred;CG17124;CG1126…
Deaf1_PMID:19158363	1.29999e-24	-1.58866	87.3757	Nrg;ps;Hsp68;RhoGAP100F;CG42784;mGluR;igl;sca;RhoGEF3;l(3)L1231;CG4678;CG42540;btsz;dnc;Plc21C;Pdk1;app;CG11873;Msp300;Pde11;CG42674;CG45263;sty;Bili;PMCA;eys;Sytalpha;Lmpt;larp;sNPF;CG43737;CG2082;br;tws;pros;DnaJ-1;scyl;SK;Gfrl;sm;RpS19a;Su(z)2;Galphao;Scgdelta;Mef2;Dif;Fhos;VGlut;Cnot4;CG43347;Syt7;Tret1-1;ct;Shab;CG43066;glec;Sh;mbl;Lk6;Hrb27C;Bx;AstC-R2;Eip93F;CkIalpha;bun;CG34355;nuf;CG3226…																		Ets96B_PMID:19158363	1.2984e-12	-1.75068	47.9159	Acsl;pum;Epac;Glt;igl;kirre;Irk2;mgl;rad;CG9689;CG2017;RpL41;CG3505;CG3625;RpS15Aa;norpA;app;Obp99c;Spn88Eb;His3.3A;RpS11;RpL39;Tob;RpL36;Pde11;Rtnl1;CG32191;SdhC;RpS17;SdhA;Gel;CG2269;CG42392;GABA-B-R1;RpL32;CG17734;RpL31;CG10384;Nacalpha;PyK;CG40228;Pxn;CG8586;CG6044;beat-Vb;Hsp83;br;CG7800;Hsc70-4;CG12194;RpS3A;Glut1;CG32204;Cyt-b5-r;Ten-a;CG1943;sr;nAChRbeta1;klar;CG12502;RpL5;RpL3;CG8993;RpL…
brk_PMID:19158363	1.07901e-23	-1.6496	87.2365	Tomosyn;RhoGAPp190;CG1607;mamo;csw;CG8641;Epac;Oda;jim;igl;RhoGEF3;l(3)L1231;CG4678;CG42540;5-HT7;Sdc;btsz;dnc;Fas3;CG12851;CG11000;Pdk1;Arc1;CG11873;Msp300;Atpalpha;fru;Pkc53E;Mid1;18w;elav;CG45263;CG34370;sty;Ggamma30A;Rbp9;Hs3st-A;CG2082;CG31191;CG6282;br;Atx2;rst;pros;sm;CG16711;Rdl;SP2353;Hsc70-3;Galphao;Mef2;cnn;Dab;Fhos;VGlut;Men-b;CG43901;CG43347;Eip78C;Shab;nrv3;CG43066;nrv2;Sh;mbl;Lk6;j…																		h_PMID:24194598	1.68934e-12	-1.66476	45.126	ksh;RpS21;RpS7;CG11768;CG42700;Gdh;CG42668;RpS29;CG42268;igl;CG43078;kirre;rad;Eip74EF;CG9689;Scp2;Eb1;CD98hc;Rgk3;RpL41;Rgk1;MESK2;CG32982;sky;Obp99c;CG11752;Tom20;RpL36;Pkc53E;CG42795;RpS17;RpS16;scny;CG2145;CG3597;CG2269;CG31706;Pgk;dod;Sytalpha;sdt;D;Pxn;SrpRbeta;GstD1;Hsp83;Proc;br;Cyp28d1;CG42361;Hsc70-5;CtsB1;CG11267;VhaAC39-1;CG5903;sr;CG12502;CG10960;Vmat;Syt1;betaTub56D;CG44837;h;BEAF-3…
h) PPI network hubs from Droid 2017																						h) PPI network hubs from Droid 2017
Term	P-value	Z-score	Combined Score	Genes																		Term	P-value	Z-score	Combined Score	Genes
Sec5	2.23269e-06	-2.51399	32.7128	Msp300;rad;14-3-3epsilon;hiw;CG31191;lap;CG42674;hth;14-3-3zeta																		dorsal	3.17966e-10	-2.11731	46.3036	RNASEK;RpL17;Cyt-c-p;RpL15;Spn42Da;RpLP2;Sec61beta;Trx-2;RpS16;RpS26;ND-15;Jupiter;CG10470;RpS27A;RpS2;Vsx2
ci	1.13662e-07	-1.7123	27.3797	CG34401;Msp300;Gs2;skd;trol;Oda;Nrt;Spred;mgl;Cdep;kis;Bx;Su(z)2;hth;Plc21C;IA-2																		AstC-R1	6.0398e-10	-2.00847	42.6348	RpS12;Desat1;RpL15;Hsp27;eIF3j;RpL35A;Idgf2;eIF3m;RpS26;CG7656;Hsc70-5;CG4364;RpL23;RpL40;CG18135
ptc	1.23659e-05	-2.01396	22.7588	CG32486;Shab;Sox21b;RhoGAPp190;mgl;Fhos;hiw;Nedd4;rdgA;Mical;trol;fz2																		CG42797	5.98363e-08	-2.25951	37.5794	CG18067;RpS24;CRIF;RpL3;RpS20;RpS3A;betaTub56D;eEF1gamma;Ubi-p63E;Chd64;RpL40;RpL7A
CG13731	0.000570956	-2.3955	17.8901	brp;msi;sty;14-3-3zeta																		Hn	2.20498e-09	-1.76271	35.1352	Fer1HCH;CG8036;glo;mino;fd59A;ND-19;Nurf-38;TfAP-2;Invadolysin;jdp;CG17931;qkr58E-3;ATPsynB;ND-SGDH;CG3625
hale	0.000156917	-1.8907	16.5621	CG34401;br;brp;CG13293;Sox21b;sty;drongo;Oda																		Vps39	1.02517e-07	-1.96275	31.5869	Mob4;RpS7;CG5455;RpL15;eEF1gamma;RpS6;RpS4;SdhC;26-29-p
I) InterPro domains 2019																						I) InterPro domains 2019
Term	P-value	Z-score	Combined Score	Genes																		Term	P-value	Z-score	Combined Score	Genes
C2 domain	3.50725e-05	-424.047	4349.92	norpA;Nedd4;Pkc53E;RhoGAP100F;Plc21C																		Glycoside hydrolase family 18, catalytic domain	0.000621054	-749.79	5536.52	Idgf5;Idgf4;Idgf2;Idgf6
Ion transport domain	8.28768e-05	-398.372	3743.96	Shab;para;Sh;slo;Ca-alpha1D																		GPCR, rhodopsin-like, 7TM	0.00272539	-726.364	4289.29	Oamb;TrissinR;SPR;Octbeta2R;Dop1R2;Dop2R;5-HT1A
GPCR, rhodopsin-like, 7TM	0.00811163	-651.401	3136.14	5-HT7;Octbeta1R;5-HT1A;5-HT1B																		HECT domain	0.0421024	-679.512	2152.46	HERC2;Ufd4
BTB/POZ domain	0.00223696	-386.44	2358.31	br;Shab;Sh;fru																		Alpha crystallin/Hsp20 domain	0.00550326	-386.44	2010.42	Hsp26;Hsp27;Hsp23
Laminin G domain	0.0265491	-389.677	1414.04	kug;eys																		Thioredoxin domain	1.16216e-05	-168.2	1911.2	Pdi;CaBP1;Jafrac1;Trx-2;prtp
J) Allele LOF phenotype from flybase 2017																						J) Allele LOF phenotype from flybase 2017
Term	P-value	Z-score	Combined Score	Genes																		Term	P-value	Z-score	Combined Score	Genes
recessive	6.11387e-32	-1.35871	97.6535	Nrg;tud;csw;unc-13;skd;mGluR;sca;mgl;milt;dnc;Fas1;Fas3;ctp;Pdk1;norpA;app;Msp300;dnr1;Atpalpha;klg;stj;fru;Slob;18w;Gbeta13F;slo;scrib;sty;Pka-C1;myo;14-3-3epsilon;Abl;br;tws;kuz;par-6;Ten-m;rst;pros;Dhc64C;Ggamma1;SKIP;Su(z)2;Ca-alpha1D;sr;Mef2;sals;Dif;cnn;Ace;stau;upSET;wnd;Eip78C;ct;Shab;sff;nrv2;glec;Sh;mbl;Lk6;Hrb27C;bun;pyd;da;nuf;msi;heph;hig;msn;tutl;nmo;Tl;lap;pan;ed;mei-P26;scrt;chn;N…																		Minute	1.5926e-08	-3.00138	53.8908	RpS13;br;RpS21;RpL38;RpL36;RpS6;RpS3;RpL13A
somatic clone	2.11481e-17	-1.4096	54.1214	Nrg;msi;msn;RhoGAP100F;tutl;sca;nmo;milt;lap;pan;ctp;Pdk1;ed;plum;Dg;Msp300;chn;fru;brat;elav;fwe;scrib;shn;sty;cic;Pka-C1;PDZ-GEF;Abl;shot;br;kuz;par-6;pros;kis;Dhc64C;Ggamma1;rdgA;hth;mask;Socs36E;cnn;kay;Ace;hdc;dlp;Cow;ct;dally;E2f1;CkIalpha;pyd;da;14-3-3zeta																		recessive	1.76678e-08	-1.34977	24.0954	SPARC;RpS21;Acsl;RpS6;pum;path;mgl;Nsf2;Eip74EF;Eb1;alphaTub84B;Rgk1;norpA;RpS13;app;RpL38;Hr38;SdhA;hfp;Cyp4g1;RpS3;RpS2;eIF4E1;sdt;Stim;D;Chchd3;nkd;lwr;repo;Tpi;Hsp83;mago;br;Hsc70-4;Phm;mod(mdg4);sr;cni;sals;klar;Vmat;JIL-1;Syt1;glob1;h;Tctp;mino;dj-1beta;SkpA;Lac;AdipoR;Snap25;glec;Cks85A;Pde1c;w;sns;pyd;stai;eca;heph;Pcf11;coro;hig;pyr;Yeti;dysc;His2Av;Idh;Hel25E;nec;Gyf;TfIIA-S;Tk;Sap-r;sg…
neuroanatomy defective	1.70637e-23	-0.992152	52.0136	Tet;Nrg;Rab3;msn;RhoGAP100F;mGluR;tutl;nmo;Appl;mt:ND2;hiw;dnc;Fas1;Fas3;lap;Cbp53E;ed;norpA;plum;Dg;dnr1;Atpalpha;chn;fru;brat;Nos;Pka-R2;elav;slo;scrib;shn;sty;Pka-C1;futsch;14-3-3epsilon;Abl;shot;kuz;Ten-m;rst;pros;Dhc64C;Ca-alpha1D;hth;fz2;cnn;Ace;stau;Dab;unc-104;hdc;dlp;wnd;ct;SoxN;E2f1;da																		larval stage	1.55622e-07	-1.45688	22.8377	Tet;Stim;Chchd3;lwr;hig;gce;Yeti;Aplip1;sqh;Aldh;br;path;Hsc70-4;tsr;Fkbp14;Nsf2;Phm;Sap-r;sgl;mod(mdg4);Rac1;norpA;klar;Vmat;babo;Csas;JIL-1;Syt1;Lsd-1;Mmp1;Mmp2;glob1;Rack1;dj-1beta;SkpA;Pdp1;CrebA;Rop;CAP;Cks85A;Cyp4g1;Dscam1;5-HT2A
lethal	5.04388e-23	-1.00693	51.6972	Nrg;tud;msi;heph;csw;unc-13;msn;skd;tutl;sca;mgl;milt;Tl;lap;pan;ctp;Pdk1;ed;Atpalpha;klg;stj;fru;Nipped-A;brat;Cam;18w;Gbeta13F;elav;fwe;scrib;shn;cic;Pka-C1;PDZ-GEF;futsch;14-3-3epsilon;shot;br;tws;kuz;par-6;Ten-m;pros;para;kis;Dhc64C;Ggamma1;Su(z)2;Ca-alpha1D;hth;sr;Mef2;kay;Ace;stau;Dab;unc-104;dlp;Cow;trol;ct;dally;nrv2;glec;mbl;Lk6;Hrb27C;E2f1;CkIalpha;pyd;da;14-3-3zeta;nuf																		chemical resistant	3.06507e-05	-2.19485	22.8107	Bacc;CG10527;hig;w;gce;Syn;Tpi;dj-1beta;5-HT2A
ganglion mother cell	2.94469e-06	-3.26194	41.5425	cnn;pros;SoxN;Ggamma1;brat																		lethal - all die before end of first instar larval stage	2.35348e-05	-2.00911	21.4112	eIF4E1;tsr;Cyt-c-p;Acsl;alphaSnap;RpL15;mRpL55;sqh;Tctp;eIF3m
